# Supplementary material for: Cocaine remodels m6A RNA-dependent signaling to drive locomotor plasticity in Drosophila melanogaster
Source: Front Cell Neurosci. 2026 Apr 15;20:1810118. doi: 10.3389/fncel.2026.1810118 (PMC13124622; doi:10.3389/fncel.2026.1810118)
Supplement: Supplementary file 1 [file Table_1.xlsx]

## Sheet: IN.CTRLvsIN.vCOC
Differentially expressed genes identified by RNA-seq (input (IN) CTRL vs IN vCOC), related to Figure 6A .
Gene ID	Gene Name	log2FC	padj
FBgn0263454	asRNA:CR43477	1.91693	0.00913447
FBgn0003149	Prm	-1.30531	0.0139498
FBgn0000299	Col4a1	-1.38872	0.0220471
FBgn0002772	Mlc1	-1.52875	0.0114065
FBgn0004169	up	-1.57343	0.0497437
FBgn0001970	Pgant35A	-1.58652	0.00401774
FBgn0035491	Dpy-30L2	-1.69619	0.0497437
FBgn0250832	Dup99B	-1.78543	0.023233
FBgn0267160	asRNA:CR45600	-1.81185	0.000653477
FBgn0266382	asRNA:CR45024	-1.97569	4.71948e-05
FBgn0038820	CG4000	-1.99294	0.000230137
FBgn0042201	Nplp3	-2.05597	1.08973e-06
FBgn0052029	Cpr66D	-2.0897	0.0132874
FBgn0260653	serp	-2.16629	0.000653477
FBgn0026386	Or47a	-2.18386	0.0066793
FBgn0265702	asRNA:CR44509	-2.21052	2.53692e-05
FBti0019411	NA	-2.29317	0.000150161
FBgn0267223	asRNA:CR45663	-2.39476	0.0054905
FBgn0035553	CG13722	-2.84517	0.00047384
FBgn0032538	Vajk2	-2.85865	2.89288e-05
FBgn0002899	mus301	-2.96422	4.56791e-06
FBgn0005664	Crys	-3.13273	1.01089e-05
FBgn0039481	Cpr97Eb	-3.13296	0.0013249
FBgn0001311	kkv	-3.29355	0.00380202
FBgn0085356	CG34327	-3.69043	7.84626e-07
FBgn0039480	Cpr97Ea	-3.94501	0.0114065
FBgn0035281	Cpr62Bc	-3.99372	0.000653477
FBgn0036881	Cpr76Bd	-4.23854	0.000157292
FBgn0031940	CG7214	-4.28981	2.88596e-25
FBgn0040637	CG11458	-4.35192	1.30708e-14
FBgn0038819	Cpr92F	-4.46092	0.000721911
FBgn0039805	Cpr100A	-4.67502	0.00109884
FBgn0031942	CG7203	-4.71873	5.19094e-28
FBgn0028544	Vajk3	-4.82298	9.5043e-10
FBgn0267550	asRNA:CR45890	-6.37843	0.00124555
FBgn0014454	Acp1	-6.65902	5.26568e-18
FBgn0033308	CG8736	-7.50388	9.66953e-06
FBgn0030830	CG5172	-7.58319	7.11909e-05

## Sheet: IPvsIN_CTRL
Differentially m⁶A-enriched genes identified by MeRIP-seq (immunoprecipitated (IP) vs input (IN)) in CTRL condition, related to Figure 6C.
Gene ID	Gene Name	log2FC	padj
FBti0019113	NA	3.28963	0.032863
FBgn0035678	CG10469	2.27355	5.86385e-06
FBgn0265987	lncRNA:CR44766	2.10907	9.75601e-09
FBgn0266432	CG45062	2.06504	3.04022e-05
FBgn0011606	Klp3A	2.02269	0.00843593
FBgn0029986	CG15332	2.00905	1.34189e-05
FBgn0085428	Nox	1.97377	0.00169099
FBgn0052087	CG32087	1.95308	0.000496601
FBgn0038110	CG8031	1.92188	7.16969e-05
FBgn0283476	Dhc16F	1.84788	0.000746519
FBgn0032339	Wdr59	1.78051	0.00282904
FBgn0038857	Bdbt	1.76998	0.00453116
FBgn0039859	Mnat9	1.76692	4.35122e-06
FBgn0037061	Trmt112	1.76507	0.000154958
FBgn0051627	CG31627	1.73785	0.000306371
FBgn0034684	CG13501	1.71376	0.000170588
FBgn0032896	CG14400	1.70582	9.98778e-05
FBgn0026702	Pop1	1.69698	0.000170588
FBgn0037700	CG8149	1.68404	0.000110068
FBgn0004169	up	1.67774	0.000110068
FBgn0004957	por	1.67438	0.000715348
FBti0019166	NA	1.63352	0.00708656
FBgn0085237	CG34208	1.62891	0.00011387
FBgn0027378	MRG15	1.60704	0.00708656
FBgn0024251	bbx	1.6066	0.00342535
FBgn0002899	mus301	1.6011	0.0103361
FBgn0010258	Rbp4	1.59644	0.0185155
FBgn0267722	asRNA:CR46055	1.57931	0.000130934
FBgn0015925	csul	1.57423	0.00349309
FBgn0038163	CG10841	1.56525	0.00144876
FBti0020044	NA	1.55432	0.0105305
FBgn0039645	CG11898	1.55052	3.86531e-05
FBgn0030501	BthD	1.54706	0.0103361
FBti0019417	NA	1.52007	0.0142023
FBgn0264945	asRNA:CR44114	1.49779	0.00320306
FBgn0002872	mu2	1.4942	0.0013397
FBgn0266933	asRNA:CR45384	1.49153	0.00539059
FBgn0030005	CG2120	1.48749	0.000339786
FBti0020120	NA	1.48524	0.0195328
FBgn0035532	CG15014	1.48406	0.00105721
FBgn0086675	fne	1.48066	0.00349462
FBgn0262976	lawc	1.46376	0.00686721
FBgn0000063	Mps1	1.45955	0.00105721
FBgn0034957	Rsph4a	1.45854	0.0237131
FBgn0266735	asRNA:CR45208	1.45315	0.000732243
FBgn0035767	Cln7	1.44838	0.000931639
FBgn0034793	asrij	1.44766	0.0076167
FBgn0267171	asRNA:CR45611	1.44347	0.000167578
FBgn0031426	CG18641	1.43896	7.16969e-05
FBgn0040477	cid	1.43078	0.00463429
FBgn0035000	CG13578	1.42944	3.31143e-05
FBgn0287601	asRNA:CR46470	1.41777	0.00536304
FBgn0034534	maf-S	1.41118	0.0157893
FBgn0052690	lncRNA:CR32690	1.41111	0.005038
FBgn0004087	Dhfr	1.40122	0.0290216
FBti0063007	NA	1.38383	0.0292872
FBgn0030808	RhoGAP15B	1.38102	0.0020066
FBgn0266722	Trs33	1.38088	0.0305587
FBgn0267747	lncRNA:CR46078	1.38076	0.0156091
FBgn0032431	CG5435	1.37434	0.00349309
FBgn0266521	stai	1.3714	0.000670914
FBgn0034095	CG15701	1.3595	0.000841311
FBgn0000158	bam	1.35854	0.0219796
FBgn0266320	lncRNA:CR44985	1.35472	0.005038
FBgn0051204	CG31204	1.35406	0.0104118
FBgn0041581	AttB	1.34539	0.0189729
FBgn0037356	CG12170	1.34194	0.00488086
FBgn0026373	Polr2C	1.34108	0.0163835
FBgn0020018	Ppox	1.34048	0.00662155
FBgn0034310	Nup75	1.32316	0.00211332
FBgn0037630	Ir85a	1.32209	0.00596845
FBgn0030037	Miga	1.32159	0.00213286
FBgn0037899	RpL24-like	1.32091	0.00212172
FBgn0034928	CG13562	1.3172	0.0107822
FBgn0036036	CG14174	1.31632	0.0473137
FBgn0086782	amn	1.31297	0.0013397
FBgn0039673	CG7568	1.3105	0.00552605
FBgn0031413	CG9967	1.30649	0.0318001
FBgn0039731	Sas-6	1.30557	0.00708656
FBgn0265676	lncRNA:CR44483	1.3036	0.0347897
FBgn0037779	CG12811	1.29846	0.0391098
FBgn0031851	Aatf	1.27247	0.0139083
FBgn0262601	SmB	1.27007	0.00846218
FBti0060993	NA	1.26983	0.03719
FBgn0031558	CG16704	1.26717	0.0160585
FBgn0030061	CG1785	1.24352	0.0404453
FBgn0026088	CG14818	1.24061	0.00453116
FBgn0033887	St4	1.23685	0.0492953
FBgn0002715	mei-S332	1.22646	0.00429577
FBgn0039835	mRpL32	1.22564	0.0474136
FBgn0034442	CG11257	1.22337	0.00040519
FBgn0266215	asRNA:CR44910	1.22173	0.00598756
FBgn0034264	Dlish	1.21985	0.04642
FBgn0052418	vito	1.21352	0.00708656
FBgn0085195	CG34166	1.21144	0.0076866
FBgn0039616	CG11828	1.20805	0.0123361
FBgn0015271	Orc5	1.20673	0.0078767
FBgn0053200	VepD	1.20339	0.00292266
FBgn0036188	Polr3H	1.19907	0.000874702
FBgn0013269	Fkbp39	1.19817	0.0139724
FBgn0054025	CG34025	1.18783	0.00142135
FBgn0033985	CG10257	1.17898	0.00708656
FBti0062241	NA	1.17755	0.00339419
FBgn0026257	cav	1.17174	0.0119794
FBgn0266744	lncRNA:CR45217	1.16864	0.00692711
FBgn0030859	CG12990	1.16744	0.00105721
FBgn0036667	kud	1.16618	0.034188
FBgn0033773	Mos	1.16261	0.0473226
FBgn0266372	asRNA:CR45016	1.15724	0.00472124
FBgn0263974	qin	1.15717	0.00708656
FBgn0038454	CG10324	1.15468	0.00127351
FBgn0031286	CG3862	1.15201	0.00246163
FBgn0030241	feo	1.14558	0.0426046
FBgn0034791	EMC8-9	1.14399	0.00116382
FBgn0033381	GstE13	1.14192	0.0113268
FBgn0266629	asRNA:CR45136	1.14174	0.0215103
FBgn0030671	CG8134	1.13876	0.0251022
FBgn0031403	CG15387	1.13538	0.0323709
FBgn0029836	CG5928	1.13371	0.00342535
FBgn0054001	CG34001	1.13156	0.0127923
FBgn0032248	Bug22	1.13153	0.037855
FBgn0031909	CG5181	1.12823	0.00927417
FBgn0035028	Start1	1.12804	0.0142608
FBgn0085256	CG34227	1.12679	0.00478242
FBgn0030057	Ppt1	1.12456	0.0157893
FBgn0026149	BCL7-like	1.12331	0.00606793
FBgn0035356	CG16986	1.12227	0.00342535
FBgn0033092	Rpp25	1.11979	0.00211332
FBgn0037467	Ufl1	1.11854	0.0348603
FBgn0035772	Sh3beta	1.11814	0.0434049
FBgn0025336	CG4882	1.10908	0.015322
FBgn0001089	Gal	1.10861	0.00719666
FBgn0015024	CkIalpha	1.10768	0.0115854
FBgn0026089	CG14817	1.10531	0.00276935
FBgn0033556	CG12343	1.09951	0.0219796
FBgn0013343	Syx1A	1.09482	0.0434068
FBgn0032881	Amacr	1.09421	0.0190719
FBgn0039667	FipoQ	1.09098	0.00687304
FBgn0266359	asRNA:CR45007	1.08795	0.0407153
FBgn0035806	PGRP-SD	1.08498	0.0189013
FBgn0031189	CG14618	1.08402	0.00495334
FBgn0011288	Snap25	1.08141	0.0485745
FBgn0041605	cpx	1.08065	0.00571659
FBgn0053551	tRNA:Arg-TCG-2-4	1.07771	0.0414947
FBgn0262035	CG42846	1.07631	0.0416182
FBgn0086904	Nacalpha	1.07524	0.00300324
FBgn0036173	CG7394	1.07507	0.0412058
FBgn0039589	CG9986	1.07163	0.00259786
FBgn0024920	Ts	1.06983	0.016992
FBgn0040985	CG6115	1.06838	0.0215103
FBgn0037133	CG7370	1.05412	0.0146923
FBgn0032020	strat	1.05135	0.0414947
FBgn0031874	CG13775	1.04654	0.0442482
FBgn0033845	mars	1.04645	0.0214601
FBgn0033341	MrgBP	1.04595	0.0377057
FBgn0039130	CG5854	1.04232	0.0109062
FBgn0052423	shep	1.0406	0.0275369
FBgn0010415	Sdc	1.03993	0.0182587
FBgn0034741	CG4269	1.03976	0.00977811
FBgn0014075	Uggt	1.03861	0.041962
FBgn0264481	asRNA:CR43889	1.03828	0.0305587
FBgn0038262	CG14857	1.03783	0.0487303
FBgn0033205	Rdh1	1.03562	0.0227996
FBti0019148	NA	1.03511	0.045933
FBgn0025632	CG4313	1.03494	0.00453116
FBgn0032400	CG6770	1.02446	0.0364102
FBgn0030344	Nrd1	1.02291	0.0266376
FBgn0001105	Gbeta13F	1.02236	0.0214466
FBgn0013726	pnut	1.01493	0.0436946
FBgn0027868	Nup107	1.01462	0.0414947
FBgn0266625	asRNA:CR45132	1.01439	0.015656
FBgn0004244	Rdl	1.01288	0.0349169
FBgn0001189	hfw	1.01018	0.00515482
FBgn0029503	mora	1.00833	0.0339779
FBgn0035181	CG9205	1.00812	0.0215103
FBgn0264869	lncRNA:CR44060	1.00751	0.00843593
FBgn0032282	CG7299	1.00298	0.0244354
FBgn0026409	Mpcp2	-1.00009	0.0323709
FBgn0024315	Picot	-1.00151	0.0383131
FBti0061300	NA	-1.00505	0.0286953
FBgn0035636	Cralbp	-1.00712	0.0295816
FBgn0284243	betaTub56D	-1.01393	0.0177153
FBgn0013710	trnY	-1.01403	0.0127514
FBgn0263916	Ent2	-1.01798	0.0202109
FBgn0266275	asRNA:CR44960	-1.02357	0.0107822
FBgn0051068	CG31068	-1.02815	0.0286953
FBgn0037270	eIF3f1	-1.02832	0.0437331
FBgn0266819	asRNA:CR45281	-1.02916	0.0414947
FBgn0062517	CG16984	-1.05793	0.0396411
FBgn0031161	CG15445	-1.06094	0.0199747
FBgn0267778	asRNA:CR46109	-1.06297	0.0323709
FBgn0051347	CG31347	-1.06369	0.0305593
FBgn0025879	Timp	-1.06559	0.0219796
FBgn0033848	CG13330	-1.06669	0.0400041
FBgn0264950	asRNA:CR44119	-1.06816	0.00615452
FBgn0266626	asRNA:CR45133	-1.07066	0.00687304
FBgn0265499	asRNA:CR44368	-1.07304	0.0202109
FBti0063419	NA	-1.08085	0.0322613
FBgn0000045	Act79B	-1.08564	0.040713
FBgn0037351	RpL13A	-1.10785	0.00224442
FBgn0261085	Syt12	-1.11635	0.0200875
FBgn0005593	RpL7	-1.11852	0.0173129
FBgn0035252	CG7970	-1.1211	0.00977811
FBgn0266906	asRNA:CR45366	-1.12133	0.0231068
FBgn0265096	asRNA:CR44201	-1.12289	0.00708656
FBgn0266279	lncRNA:CR44964	-1.12383	0.0136952
FBgn0038332	CG6136	-1.1241	0.0157893
FBgn0267914	asRNA:CR46195	-1.13193	0.0229048
FBgn0037607	CG8036	-1.13213	0.0485631
FBgn0030773	CG9676	-1.1329	0.020406
FBgn0266987	lncRNA:CR45438	-1.13411	0.0305587
FBgn0262782	Mdh1	-1.1367	0.0166212
FBgn0037614	TMEM216	-1.14643	0.0492838
FBgn0264996	asRNA:CR44147	-1.14722	0.0219782
FBgn0051528	CG31528	-1.15515	0.0487303
FBgn0001092	Gapdh2	-1.15538	0.0032081
FBgn0038211	CG9649	-1.16311	0.00349309
FBgn0032889	CG9331	-1.17537	0.020288
FBgn0005633	fln	-1.17618	0.00453116
FBgn0267910	lncRNA:CR34335	-1.18205	0.0158465
FBgn0038827	Fancd2	-1.1835	0.0221823
FBgn0028699	Rh50	-1.1858	0.0219782
FBgn0266863	lncRNA:CR45324	-1.18657	0.0484738
FBgn0036192	Pldn	-1.18809	0.00884161
FBgn0025814	Mgstl	-1.19562	0.00463429
FBgn0053178	CG33178	-1.19649	0.0199747
FBgn0034394	CG15096	-1.20227	0.0426046
FBgn0037873	SdhC	-1.20433	0.0103361
FBgn0038993	CG13843	-1.20595	0.0392525
FBgn0013690	trnC	-1.20997	0.0256585
FBgn0051191	CG31191	-1.21233	0.0129305
FBgn0023167	SmD3	-1.21714	0.00131688
FBgn0038917	CG6678	-1.21959	0.0219782
FBgn0266304	asRNA:CR44969	-1.22187	0.000869421
FBgn0050267	asRNA:CR30267	-1.2228	0.0134895
FBgn0000044	Act57B	-1.22289	0.00138179
FBgn0266311	asRNA:CR44976	-1.22608	0.00500938
FBgn0264838	asRNA:CR44046	-1.22623	0.00478242
FBgn0266371	asRNA:CR45015	-1.23242	0.0447338
FBti0062903	NA	-1.24083	0.0492953
FBgn0013687	NA	-1.2422	0.0400041
FBgn0267542	asRNA:CR45882	-1.24986	0.00577893
FBgn0267276	asRNA:CR45712	-1.25402	0.000678475
FBgn0265318	asRNA:CR44291	-1.25524	0.00453116
FBgn0267725	asRNA:CR46058	-1.25646	0.000481035
FBgn0000996	dup	-1.25881	0.0157277
FBgn0266945	asRNA:CR45396	-1.26117	0.00105721
FBgn0031008	CG8010	-1.2649	0.0178642
FBti0060599	NA	-1.2695	0.0404453
FBgn0266042	asRNA:CR44807	-1.27097	0.000181487
FBgn0029995	CG2256	-1.27419	0.00972598
FBgn0015582	dare	-1.27675	0.0129305
FBgn0265380	asRNA:CR44321	-1.27688	0.00213912
FBgn0030614	CG9072	-1.28024	0.0286953
FBgn0037387	CG1213	-1.28122	0.00717644
FBgn0035753	RpL18	-1.28445	0.00213912
FBgn0266141	asRNA:CR44847	-1.30792	0.00996893
FBgn0266384	asRNA:CR45026	-1.32307	0.00349462
FBgn0267996	asRNA:CR46263	-1.32759	0.0123918
FBgn0264955	asRNA:CR44124	-1.32981	0.0420838
FBgn0265532	asRNA:CR44382	-1.3343	0.000866729
FBgn0013325	RpL11	-1.33573	0.00349462
FBgn0267484	asRNA:CR45834	-1.33741	0.0451647
FBgn0265915	asRNA:CR44704	-1.34748	0.00011676
FBgn0265071	asRNA:CR44182	-1.3483	0.0124459
FBgn0266633	asRNA:CR45140	-1.3561	0.00265728
FBgn0267568	asRNA:CR45908	-1.35752	0.00453116
FBgn0051371	CG31371	-1.35817	0.0400041
FBgn0036031	CG6761	-1.35937	0.0226549
FBgn0085396	CG34367	-1.3676	0.020288
FBgn0266144	asRNA:CR44850	-1.374	0.0177153
FBgn0030240	CG2202	-1.37449	0.00342535
FBgn0266880	asRNA:CR45341	-1.39484	0.00385944
FBgn0265613	asRNA:CR44431	-1.39723	0.000263863
FBti0019492	NA	-1.40483	0.00213912
FBgn0266677	asRNA:CR45167	-1.41269	0.000494276
FBti0060126	NA	-1.43052	0.00342535
FBgn0266843	asRNA:CR45305	-1.44384	0.000152518
FBgn0266382	asRNA:CR45024	-1.45356	0.000662498
FBgn0052681	CG32681	-1.46278	0.00233601
FBgn0266907	asRNA:CR45367	-1.47439	0.000494276
FBgn0021750	SerRS-m	-1.47452	0.000461082
FBgn0267711	asRNA:CR46044	-1.47668	0.000150074
FBgn0052252	asRNA:CR32252	-1.47735	0.000148566
FBgn0034398	CG15098	-1.48492	0.000494276
FBgn0028662	VhaPPA1-1	-1.52465	0.000500593
FBgn0265589	asRNA:CR44416	-1.52696	0.0109062
FBgn0011642	Zyx	-1.53577	0.013934
FBgn0266596	asRNA:CR45121	-1.53892	0.00900754
FBgn0266994	asRNA:CR45445	-1.55282	0.000874702
FBgn0000180	bib	-1.57344	0.0216369
FBgn0052686	CG32686	-1.59535	0.000533628
FBgn0032843	CG10730	-1.59552	0.00647854
FBgn0266736	asRNA:CR45209	-1.60293	0.000268604
FBgn0266328	lncRNA:CR44993	-1.60511	0.00540546
FBti0061159	NA	-1.61282	0.00105721
FBgn0266737	asRNA:CR45210	-1.6225	0.000268604
FBgn0052572	CG32572	-1.63002	2.64403e-05
FBgn0035234	CG12003	-1.63358	0.0159325
FBgn0025627	CG4194	-1.67765	0.0107822
FBgn0267208	asRNA:CR45648	-1.68588	9.98778e-05
FBgn0266212	asRNA:CR44907	-1.68848	9.98778e-05
FBgn0024945	NitFhit	-1.6913	0.00184693
FBgn0032428	Fam92	-1.70971	0.000110068
FBgn0040092	lectin-46Cb	-1.71682	0.00189122
FBgn0030457	CG12096	-1.72463	0.00116382
FBgn0035407	Asciz	-1.82659	9.98778e-05
FBgn0039228	CG6980	-1.85231	0.000110068
FBti0062063	NA	-1.85353	0.00453116
FBgn0040093	lectin-46Ca	-1.89382	6.8836e-05
FBgn0263449	asRNA:CR43472	-1.89677	1.44767e-05
FBgn0267743	asRNA:CR46074	-1.91873	8.70255e-06
FBgn0013702	trnP	-1.94808	5.23432e-07
FBgn0266925	asRNA:CR45376	-1.95041	5.35048e-05
FBti0019082	NA	-1.99022	1.88919e-06
FBgn0265168	asRNA:CR44237	-2.02833	0.00255976
FBgn0267265	asRNA:CR45701	-2.04113	1.76487e-07
FBgn0267074	asRNA:CR45518	-2.15732	6.82724e-07
FBti0063530	NA	-2.18267	3.31143e-05
FBgn0036680	Cpr73D	-2.19307	9.75601e-09
FBgn0031942	CG7203	-2.20097	1.08589e-05
FBgn0267151	lncRNA:CR45591	-2.20487	3.31143e-05
FBgn0085460	CG34431	-2.20971	9.98778e-05
FBgn0014454	Acp1	-2.33227	0.0492953
FBgn0266865	asRNA:CR45326	-2.48072	5.23432e-07
FBgn0267302	asRNA:CR45738	-2.5344	1.95217e-09
FBgn0266627	asRNA:CR45134	-2.71341	2.39688e-08

## Sheet: IPvsIN_vCOC
Differentially m⁶A-enriched genes identified by MeRIP-seq (immunoprecipitated (IP) vs input (IN)) in vCOC condition, related to Figure 6F.
Gene ID	Gene Name	log2FC	padj
FBti0019113	NA	3.656	2.85963e-10
FBgn0035678	CG10469	2.82761	7.91806e-08
FBgn0266432	CG45062	2.6787	2.85963e-10
FBgn0266958	lncRNA:CR45409	2.49285	0.013553
FBgn0051627	CG31627	2.48602	2.04896e-07
FBgn0011762	Prim1	2.40463	0.00786665
FBgn0038110	CG8031	2.34529	6.74239e-09
FBgn0032339	Wdr59	2.32357	7.82136e-06
FBgn0002926	ndl	2.31435	0.000809554
RR48383_transposable_element	NA	2.2776	0.0168359
FBgn0030899	Hesr	2.23069	6.11902e-06
FBgn0265987	lncRNA:CR44766	2.21934	7.18356e-08
FBgn0015925	csul	2.20727	9.90782e-05
FBgn0029986	CG15332	2.16085	2.85963e-10
FBgn0037191	CG14448	2.12773	0.0100236
FBgn0085237	CG34208	2.12053	8.408e-09
FBgn0035623	mthl2	2.12019	0.0126178
FBgn0032896	CG14400	2.10832	2.76747e-07
FBti0019237	NA	2.09165	0.00839025
FBgn0037700	CG8149	2.083	1.07452e-06
FBgn0266933	asRNA:CR45384	2.08073	8.96818e-10
FBgn0020399	Mst89B	2.07336	0.0117439
FBgn0030808	RhoGAP15B	2.06634	5.34717e-09
FBgn0011606	Klp3A	2.06289	0.000407951
FBgn0035532	CG15014	2.00929	1.65092e-06
FBgn0039859	Mnat9	2.00618	3.95925e-06
FBgn0052087	CG32087	1.98815	0.00014113
FBgn0034684	CG13501	1.97647	7.82136e-06
FBgn0037356	CG12170	1.96471	4.06863e-07
FBgn0034735	CG4610	1.95165	0.00289167
FBgn0040637	CG11458	1.95055	6.11902e-06
FBgn0052418	vito	1.94828	6.9218e-07
FBgn0037061	Trmt112	1.92926	0.000789068
FBgn0034957	Rsph4a	1.90203	0.000514265
FBgn0033887	St4	1.89753	0.000120367
FBgn0031601	Dim1	1.89144	0.0169555
FBgn0037962	Dnali1	1.8842	0.00437825
FBgn0083983	mRpL34	1.87935	0.0420078
FBgn0283476	Dhc16F	1.87692	5.55188e-05
FBgn0034310	Nup75	1.87676	2.80462e-05
FBgn0004169	up	1.86687	6.11902e-06
FBgn0027378	MRG15	1.8565	7.82136e-06
FBgn0267171	asRNA:CR45611	1.84503	1.83417e-05
FBgn0040477	cid	1.8445	0.000427785
FBgn0030643	CG15641	1.82941	0.000295554
FBgn0035767	Cln7	1.82617	2.79651e-07
FBgn0037746	CG8478	1.82373	0.00944272
FBgn0264945	asRNA:CR44114	1.81846	2.0718e-06
FBgn0265676	lncRNA:CR44483	1.81478	0.00113731
FBgn0033092	Rpp25	1.81305	8.02476e-06
FBgn0285954	caz	1.81175	1.13564e-05
FBgn0267722	asRNA:CR46055	1.80112	2.16264e-05
FBgn0262976	lawc	1.78948	3.90485e-07
FBgn0265101	Sgt1	1.76674	0.045607
FBti0019404	NA	1.7664	0.0112334
FBgn0052076	Alg10	1.75579	0.00345746
FBgn0266735	asRNA:CR45208	1.74861	1.37582e-05
FBgn0034928	CG13562	1.74757	0.000220483
FBgn0004957	por	1.74321	0.000105352
FBgn0033100	CG3420	1.74015	2.72714e-05
FBgn0038234	mRpL11	1.73144	0.00167658
FBgn0287601	asRNA:CR46470	1.71575	0.0013122
FBgn0039165	CG6204	1.7109	0.00130156
FBgn0025808	Rad17	1.6972	0.00230814
FBgn0031426	CG18641	1.68538	0.00137681
FBgn0083986	CG34150	1.68305	0.00512104
FBgn0037369	CG2100	1.68181	0.0458903
FBgn0032285	CG17108	1.68172	1.0167e-05
FBgn0032799	Dpm1	1.6748	3.24762e-05
FBgn0036925	schuy	1.66945	0.000235821
FBgn0013323	Ptth	1.66103	0.00260524
FBgn0030057	Ppt1	1.65758	0.00139136
FBgn0052690	lncRNA:CR32690	1.63286	0.00176986
FBgn0030823	TTLL1A	1.62875	0.00932215
FBgn0033225	TTLL12	1.62719	0.00152459
FBgn0038163	CG10841	1.62698	0.0124214
FBgn0034259	P32	1.6234	0.00609013
FBgn0002899	mus301	1.6204	0.0132338
FBgn0010258	Rbp4	1.61985	0.0277981
FBgn0030501	BthD	1.61414	0.045607
FBgn0030671	CG8134	1.60827	0.000418648
FBgn0085428	Nox	1.60627	0.00289167
FBgn0030037	Miga	1.60146	2.30048e-05
FBgn0032431	CG5435	1.59921	0.000548313
FBgn0039740	ZIPIC	1.59352	0.00295821
FBgn0034986	mRpS17	1.58692	0.0369963
FBgn0041581	AttB	1.58654	0.00285452
FBgn0013269	Fkbp39	1.58178	0.000768167
FBgn0031413	CG9967	1.57678	0.00523234
FBgn0028411	Nxt1	1.56848	0.0101456
FBgn0034793	asrij	1.55454	0.0014031
FBgn0289323	NA	1.55452	0.00874048
FBgn0039130	CG5854	1.55114	0.000291073
FBgn0031851	Aatf	1.55051	0.00849662
FBgn0034095	CG15701	1.54615	0.0023165
FBgn0033985	CG10257	1.54604	0.000108987
FBgn0266320	lncRNA:CR44985	1.54024	0.00248852
FBti0019480	NA	1.52488	0.0329757
FBgn0033773	Mos	1.52457	0.00436149
FBgn0061198	HSPC300	1.51752	0.0212243
FBgn0037998	Cog1	1.5144	2.30048e-05
FBgn0039673	CG7568	1.51404	0.0013122
FBgn0035323	CG13807	1.51344	0.00299787
FBgn0029836	CG5928	1.51252	0.000945172
FBgn0267823	Gmer	1.49596	0.00113689
FBgn0039835	mRpL32	1.49457	0.00740764
FBgn0027868	Nup107	1.49087	0.00135056
FBgn0032248	Bug22	1.48883	0.00562296
FBgn0039645	CG11898	1.48634	0.000445376
FBgn0036751	Adgf-B	1.47754	0.0031506
FBgn0261067	LSm1	1.47646	0.0162854
FBgn0024251	bbx	1.47623	0.0132338
FBgn0025336	CG4882	1.47448	0.0036877
FBgn0035965	Use1	1.4743	0.0031506
FBgn0031909	CG5181	1.47294	0.00035288
FBgn0265997	lncRNA:CR44772	1.47105	0.000659123
FBgn0034599	hng1	1.46553	0.00494305
FBgn0267747	lncRNA:CR46078	1.46053	0.00651276
FBgn0030859	CG12990	1.45117	0.00810866
FBgn0036667	kud	1.44999	0.00495907
FBgn0261065	Cpsf73	1.44552	0.0336719
FBgn0085256	CG34227	1.44295	0.00273577
FBgn0037345	PolZ2	1.44257	0.0198116
FBgn0031403	CG15387	1.43913	0.00884774
FBgn0000063	Mps1	1.4378	0.00550738
FBgn0030241	feo	1.42804	0.0470766
FBgn0031286	CG3862	1.42585	0.00146736
FBgn0033845	mars	1.42487	0.00142925
FBgn0035356	CG16986	1.42356	0.000295554
FBgn0032698	CG10336	1.42024	0.0191515
FBgn0037042	CG12984	1.41999	0.0119204
FBgn0036405	CG6833	1.41916	0.0250444
FBgn0034687	CG11475	1.41771	0.028079
FBgn0033498	CG12209	1.41725	0.0299782
FBgn0030789	Rrp45	1.4138	0.0022809
FBgn0036188	Polr3H	1.41361	0.000625283
FBgn0266709	Zmynd10	1.41112	0.0117439
FBgn0085212	CG34183	1.41078	0.00160684
FBgn0035028	Start1	1.40706	0.00100418
FBgn0036994	CG5199	1.39652	0.00253509
FBgn0031628	CG3294	1.39068	0.00630297
FBgn0283659	THG	1.38555	0.0049793
FBgn0264496	asRNA:CR43898	1.38545	0.00787533
FBgn0037931	CG18476	1.38245	0.00339856
FBgn0033381	GstE13	1.37896	0.00971603
FBgn0265342	COX7CL	1.37839	0.0260436
FBgn0027521	CG3679	1.37623	0.0275795
FBgn0054001	CG34001	1.37535	0.00740764
FBgn0034073	CG8414	1.37502	0.0023165
FBgn0027526	Ublcp1	1.37436	0.00139136
FBgn0266372	asRNA:CR45016	1.3731	0.00339856
FBgn0002715	mei-S332	1.37158	0.00543832
FBgn0267990	lncRNA:CR46257	1.36677	0.022291
FBgn0026088	CG14818	1.36322	0.0013615
FBgn0045064	bwa	1.36023	0.00315321
FBgn0043069	MESK4	1.35947	0.0031506
FBgn0039015	Takl2	1.3592	0.00948919
FBgn0025111	Ant2	1.35912	0.0216807
FBgn0037630	Ir85a	1.35603	0.004255
FBgn0050281	CG30281	1.35591	0.0150234
FBgn0051065	ppk31	1.35292	0.00130156
FBgn0034442	CG11257	1.35269	0.01291
FBgn0020018	Ppox	1.3481	0.00260524
FBti0019411	NA	1.34796	0.0316764
FBgn0035000	CG13578	1.34195	0.000789068
FBgn0027873	Cpsf100	1.34101	0.0332321
FBgn0034243	Ns2	1.33675	0.0072346
FBgn0039870	CG1896	1.33572	0.00295821
FBgn0025832	Fen1	1.335	0.0402378
FBgn0010741	Pfdn2	1.33144	0.00260524
FBti0015567	NA	1.33055	0.025964
FBgn0029503	mora	1.32853	0.0120758
FBgn0038196	CG9922	1.3226	0.00609013
FBgn0026257	cav	1.3224	0.00345746
FBgn0033341	MrgBP	1.32203	0.0031506
FBgn0267022	asRNA:CR45466	1.31921	0.00943028
FBgn0033685	OSCP1	1.31895	0.0166118
FBgn0267030	lncRNA:CR45474	1.31333	0.013553
FBgn0037133	CG7370	1.31211	0.00672743
FBgn0031351	CG14352	1.31173	0.00523234
FBgn0038327	Trax	1.31071	0.0481628
FBti0062241	NA	1.30732	0.00539378
FBgn0032881	Amacr	1.30695	0.00130156
FBgn0039836	CG1750	1.3067	0.04906
FBgn0266629	asRNA:CR45136	1.30343	0.012974
FBgn0046222	Wdr33	1.29765	0.0120758
FBgn0051121	CG31121	1.2971	0.0134925
FBgn0264788	asRNA:CR44018	1.29661	0.01291
FBgn0035590	Tcs5	1.29619	0.0492004
FBgn0038924	CG6028	1.29478	0.00562296
FBgn0053551	tRNA:Arg-TCG-2-4	1.28447	0.0131501
FBgn0262035	CG42846	1.28263	0.0128783
FBgn0036447	Mgat4b	1.27319	0.00971603
FBgn0039639	Alg13	1.2726	0.00403748
FBgn0039163	CG5515	1.27241	0.0153029
FBgn0264869	lncRNA:CR44060	1.27217	0.00512104
FBgn0051084	asRNA:CR31084	1.26816	0.0402378
FBgn0033921	tej	1.26617	0.00794649
FBgn0015271	Orc5	1.26516	0.00651276
FBgn0083068	CG33947	1.26034	0.00672743
FBgn0032282	CG7299	1.25994	0.000753169
FBgn0039667	FipoQ	1.25316	0.0226733
FBgn0031379	CG7289	1.25281	0.00448189
FBgn0037997	CG14742	1.24617	0.00132675
FBti0064292	NA	1.23817	0.0250444
FBgn0014163	fax	1.2327	0.0415658
FBgn0027524	CG3909	1.23174	0.0453379
FBgn0050349	CG30349	1.22998	0.044419
FBgn0039560	BOD1	1.22933	0.00839025
FBgn0261341	verm	1.22724	0.004255
FBgn0040773	COX7C	1.22622	0.00260524
FBgn0000543	ecd	1.22616	0.012974
FBgn0024975	CG2712	1.22574	0.0401347
FBgn0266215	asRNA:CR44910	1.22428	0.0288796
FBgn0010078	RpL23	1.22347	0.000254962
FBti0060049	NA	1.22067	0.016912
FBgn0038272	Dph2	1.22031	0.00794649
FBgn0015793	Rab19	1.21266	0.0250444
FBgn0032516	Ing5	1.20947	0.0443889
FBgn0035181	CG9205	1.20939	0.0108671
FBgn0034000	CG11808	1.2038	0.0187016
FBgn0031777	CG9154	1.20073	0.0178853
FBgn0026879	CG13364	1.20073	0.0133844
FBgn0034065	Rrp42	1.19794	0.00312942
FBgn0038262	CG14857	1.19764	0.00944272
FBgn0034919	CG5569	1.19462	0.0117825
FBgn0034945	CG10904	1.19385	0.0155238
FBgn0031661	Gmd	1.19315	0.00944272
FBgn0031874	CG13775	1.19099	0.00265684
FBgn0033556	CG12343	1.18681	0.0120758
FBgn0034965	ppk29	1.18537	0.00478611
FBgn0085195	CG34166	1.17912	0.0420078
FBgn0264702	asRNA:CR43971	1.17813	0.013624
FBgn0033379	Mys45A	1.17489	0.0132338
FBgn0034529	FAM21	1.17037	0.0408453
FBgn0031189	CG14618	1.16968	0.0249167
FBgn0035094	CG9380	1.16908	0.00339856
FBgn0085249	CG34220	1.16903	0.00221451
FBgn0031650	CG14044	1.16897	0.0180237
FBgn0054025	CG34025	1.1662	0.0354648
FBgn0086782	amn	1.16574	0.0135016
FBgn0011660	Pms2	1.16027	0.0268651
FBgn0035088	CG3776	1.15758	0.00945509
FBgn0011659	Mlh1	1.14839	0.013323
FBgn0250862	CG42237	1.14824	0.0499157
FBgn0037778	mtTFB2	1.14443	0.0271974
FBgn0035233	Pex10	1.1444	0.0156164
FBgn0086904	Nacalpha	1.14247	0.00130156
FBgn0266359	asRNA:CR45007	1.14019	0.00315321
FBti0062193	NA	1.13933	0.00996503
FBgn0030061	CG1785	1.13593	0.0481628
FBgn0031558	CG16704	1.13175	0.0272588
FBgn0082831	pps	1.13037	0.00359309
FBgn0037899	RpL24-like	1.1295	0.040214
FBgn0032130	brwl	1.12947	0.0221274
FBgn0025632	CG4313	1.12738	0.0178853
FBgn0031663	CG8891	1.12665	0.0201833
FBgn0033315	beta3GalTII	1.12505	0.0420078
FBgn0264986	asRNA:CR44137	1.1221	0.0228075
FBgn0030344	Nrd1	1.1218	0.0128783
FBgn0029518	CG13376	1.12162	0.0135016
FBgn0033205	Rdh1	1.11298	0.0332321
FBgn0037470	Tailor	1.11062	0.0120758
FBgn0040376	AANATL7	1.10386	0.0292195
FBgn0002872	mu2	1.10072	0.0332321
FBgn0265351	nac	1.10061	0.032488
FBgn0027090	GlnRS	1.09818	0.0262545
FBgn0033480	mRpL42	1.09715	0.025032
FBgn0038454	CG10324	1.09515	0.0472066
FBgn0040985	CG6115	1.09339	0.013323
FBgn0266723	Trs31	1.09017	0.0425427
FBgn0005648	Pabp2	1.08895	0.0257174
FBgn0050485	CG30485	1.08823	0.028079
FBgn0051855	CG31855	1.08724	0.0105374
FBgn0037330	mRpL44	1.08459	0.00787533
FBgn0031886	Nuf2	1.07718	0.0104512
FBgn0038045	NANS	1.06745	0.00794649
FBgn0036173	CG7394	1.06536	0.0260436
FBgn0001089	Gal	1.06511	0.0332321
FBgn0039117	tst	1.06306	0.00794649
FBgn0024996	eIF2Bbeta	1.0626	0.0476662
FBgn0033443	CG1698	1.05468	0.0294559
FBgn0085209	CG34180	1.03476	0.0159403
FBgn0261609	eIF2alpha	1.01594	0.02392
FBgn0035251	Vta1	1.01571	0.00693262
FBgn0037831	Cap-H2	1.01524	0.0409526
FBgn0262599	SmydA-3	1.00821	0.00773505
FBgn0035528	CG15012	1.00785	0.0184678
FBgn0029512	Aos1	1.00186	0.0491928
FBgn0265071	asRNA:CR44182	-1	0.0194091
FBgn0264950	asRNA:CR44119	-1.00304	0.0180779
FBgn0263916	Ent2	-1.00887	0.0245781
FBgn0264838	asRNA:CR44046	-1.00937	0.0314671
FBgn0266633	asRNA:CR45140	-1.01234	0.0492525
FBgn0033542	CAH13	-1.03067	0.0344955
FBgn0266809	asRNA:CR45271	-1.03631	0.0359729
FBgn0262952	ND4	-1.03641	0.0270216
FBgn0267480	asRNA:CR45830	-1.04256	0.0499157
FBgn0032166	CG4619	-1.04571	0.0339419
FBgn0267451	asRNA:CR45801	-1.04607	0.0348346
FBgn0051528	CG31528	-1.05309	0.0420078
FBgn0032147	IP3K1	-1.06442	0.0224406
FBgn0022213	Cse1	-1.06744	0.0261837
FBgn0034583	CG10527	-1.08056	0.0191572
FBgn0266416	asRNA:CR45056	-1.08149	0.0362271
FBgn0031435	Elba2	-1.0816	0.0190378
FBgn0038211	CG9649	-1.08625	0.010315
FBgn0038332	CG6136	-1.0885	0.015157
FBgn0267778	asRNA:CR46109	-1.09571	0.032227
FBgn0033848	CG13330	-1.09597	0.0250444
FBgn0038682	CG5835	-1.09641	0.00839025
FBgn0266863	lncRNA:CR45324	-1.09877	0.0168359
FBgn0265499	asRNA:CR44368	-1.09916	0.0228231
FBti0060126	NA	-1.09982	0.0442851
FBgn0266987	lncRNA:CR45438	-1.10301	0.0425427
FBgn0265575	yin	-1.10395	0.0424089
FBgn0031417	CG3597	-1.10573	0.0413414
FBgn0265096	asRNA:CR44201	-1.10857	0.00595775
FBgn0000044	Act57B	-1.11041	0.00773505
FBgn0266144	asRNA:CR44850	-1.11112	0.00405349
FBti0062003	NA	-1.11242	0.0302581
FBgn0029093	cathD	-1.11502	0.0159403
FBgn0015036	Cyp4ae1	-1.11538	0.0376635
FBgn0002590	RpS5a	-1.11683	0.0104032
FBgn0264996	asRNA:CR44147	-1.11684	0.0167149
FBgn0026409	Mpcp2	-1.12202	0.00948919
FBgn0266880	asRNA:CR45341	-1.12455	0.0362601
FBgn0025814	Mgstl	-1.13014	0.0180237
FBgn0025879	Timp	-1.13451	0.0354648
FBgn0266141	asRNA:CR44847	-1.13926	0.0268894
FBgn0033879	Echs1	-1.13945	0.013323
FBgn0005633	fln	-1.14245	0.00609013
FBgn0036015	CG3088	-1.14397	0.00902862
FBgn0013675	COX2	-1.14597	0.0275217
FBgn0265380	asRNA:CR44321	-1.14774	0.0162854
FBgn0266626	asRNA:CR45133	-1.15308	0.0260436
FBgn0266304	asRNA:CR44969	-1.1561	0.0023208
FBgn0015553	tos	-1.16078	0.0230399
FBgn0035753	RpL18	-1.16436	0.00494731
FBgn0024945	NitFhit	-1.16515	0.0367492
FBgn0037607	CG8036	-1.16555	0.0228075
FBgn0038398	sxe2	-1.16746	0.00495907
FBti0062004	NA	-1.16994	0.00724363
FBgn0028662	VhaPPA1-1	-1.17037	0.0376635
FBgn0266737	asRNA:CR45210	-1.17426	0.011017
FBti0060427	NA	-1.18502	0.032488
FBgn0265613	asRNA:CR44431	-1.18687	0.00470899
FBgn0024957	Irp-1B	-1.19244	0.0305469
FBgn0260746	Ect3	-1.19293	0.0407196
FBgn0033738	DUBAI	-1.19635	0.0119903
FBgn0267447	asRNA:CR45797	-1.19646	0.0369794
FBgn0013678	CYTB	-1.20241	0.00794649
FBti0061285	NA	-1.21168	0.0476662
FBgn0083952	CG34116	-1.21564	0.0108146
FBgn0266705	asRNA:CR45195	-1.2166	0.00613699
FBgn0262103	Sik3	-1.21704	0.0416483
FBgn0028399	Serinc	-1.227	0.0192001
FBgn0266384	asRNA:CR45026	-1.22768	0.00504036
FBgn0051347	CG31347	-1.22863	0.00231774
FBgn0035636	Cralbp	-1.23532	0.0107352
FBgn0038199	CCHa1	-1.23979	0.0332321
FBgn0032428	Fam92	-1.2433	0.00543832
FBgn0039265	CG11790	-1.2491	0.0349482
FBgn0266311	asRNA:CR44976	-1.25026	0.00948919
FBgn0267996	asRNA:CR46263	-1.25139	0.0107734
FBgn0266677	asRNA:CR45167	-1.26771	0.00110158
FBgn0034856	yellow-d2	-1.27452	0.032488
FBgn0262782	Mdh1	-1.27644	0.00198482
FBti0061865	NA	-1.28614	0.0375784
FBti0019492	NA	-1.28615	0.0332321
FBgn0013325	RpL11	-1.28961	0.00549325
FBgn0036816	Indy	-1.30222	0.0250444
FBgn0266042	asRNA:CR44807	-1.3034	0.000314905
FBgn0039925	Kif3C	-1.30367	0.0230399
FBti0020441	NA	-1.30384	0.0453379
FBgn0085316	CG34287	-1.30915	0.0307847
FBti0063396	NA	-1.31317	0.00573
FBgn0266819	asRNA:CR45281	-1.32219	0.013323
FBgn0013688	srRNA	-1.32306	0.045607
FBgn0265915	asRNA:CR44704	-1.32391	0.000407951
FBgn0013710	trnY	-1.33093	0.0313395
FBgn0039313	CG11892	-1.33697	0.0343875
FBgn0013690	trnC	-1.33807	0.028079
FBgn0052572	CG32572	-1.33968	0.000629807
FBti0060599	NA	-1.35169	0.00721845
FBgn0036146	nkt	-1.35237	0.0194091
FBgn0267711	asRNA:CR46044	-1.35468	0.00428107
FBgn0028738	ETH	-1.36117	0.0425859
FBgn0050398	CG30398	-1.36215	0.0128783
FBgn0013720	pck	-1.3662	0.0392724
FBgn0039202	CG13622	-1.36809	0.0499157
FBgn0001092	Gapdh2	-1.36832	0.00176986
FBgn0021750	SerRS-m	-1.37137	0.0014031
FBgn0267725	asRNA:CR46058	-1.37301	0.000753169
FBgn0011642	Zyx	-1.3904	0.0100236
FBgn0266945	asRNA:CR45396	-1.40007	0.00315321
FBgn0085460	CG34431	-1.40419	0.0246743
FBgn0052681	CG32681	-1.40915	0.0140005
FBgn0260766	CG42564	-1.41076	0.0270686
FBgn0025627	CG4194	-1.41666	0.0349537
FBgn0013684	ND5	-1.41717	0.000548313
FBti0061300	NA	-1.42086	0.0127006
FBgn0266994	asRNA:CR45445	-1.42113	0.00383698
FBgn0086532	Spt-I	-1.42295	0.0499157
FBgn0000996	dup	-1.4276	0.0376635
FBgn0267914	asRNA:CR46195	-1.42785	0.0132338
FBgn0036192	Pldn	-1.44247	0.00962588
FBgn0266843	asRNA:CR45305	-1.45018	7.82136e-06
FBgn0263449	asRNA:CR43472	-1.45217	0.00740764
FBgn0039228	CG6980	-1.45616	0.0138626
FBti0063419	NA	-1.46071	0.00311194
FBgn0050267	asRNA:CR30267	-1.46848	0.00296988
FBgn0266596	asRNA:CR45121	-1.47298	0.00107018
FBgn0015582	dare	-1.47929	0.00130156
FBgn0266212	asRNA:CR44907	-1.48371	0.00179433
FBgn0036029	CG16719	-1.49241	0.0180779
FBgn0037873	SdhC	-1.49602	0.000740811
FBti0063530	NA	-1.49698	0.0127006
FBgn0266382	asRNA:CR45024	-1.50286	0.000149768
FBgn0266795	asRNA:CR45257	-1.50599	0.0332321
FBgn0035592	CG10674	-1.52594	0.0323976
FBgn0050339	CG30339	-1.52884	0.0159403
FBgn0267743	asRNA:CR46074	-1.52998	0.00100418
FBgn0040092	lectin-46Cb	-1.54149	0.00486509
FBgn0265167	lncRNA:CR44236	-1.54555	0.0240558
FBgn0035407	Asciz	-1.57221	0.00193726
FBgn0266907	asRNA:CR45367	-1.58745	7.82136e-06
FBgn0267542	asRNA:CR45882	-1.58784	0.004819
FBgn0031942	CG7203	-1.60782	0.0109025
FBgn0052252	asRNA:CR32252	-1.63644	0.00089682
FBgn0040093	lectin-46Ca	-1.64436	0.00159583
FBgn0035234	CG12003	-1.64625	0.000753169
FBti0019082	NA	-1.65603	0.00228927
FBgn0026878	CG4325	-1.67969	0.031488
FBgn0030010	CG10959	-1.72064	0.0219229
FBgn0264955	asRNA:CR44124	-1.76061	0.0119204
FBgn0267302	asRNA:CR45738	-1.76653	5.55188e-05
FBgn0005674	GluProRS	-1.78337	0.0258766
FBgn0266925	asRNA:CR45376	-1.7897	0.000766716
FBgn0030611	CG15027	-1.80092	0.0216807
FBgn0267151	lncRNA:CR45591	-1.80667	0.00130156
FBgn0042110	CG18765	-1.8103	0.0224406
FBgn0050279	CR30279	-1.82122	0.045607
FBgn0029747	CG5062	-1.83283	0.0101498
FBti0064179	NA	-1.84503	0.0316764
FBgn0266736	asRNA:CR45209	-1.87204	2.50646e-05
FBgn0267265	asRNA:CR45701	-1.88354	2.17248e-05
FBgn0265589	asRNA:CR44416	-1.89178	0.00205454
FBgn0266402	asRNA:CR45042	-1.8925	0.00345746
FBgn0267074	asRNA:CR45518	-1.89794	2.76747e-07
FBti0019621	NA	-1.90935	0.0475303
FBti0062020	NA	-1.93386	0.00154436
FBgn0037162	CG11449	-1.94549	0.00286934
FBgn0036680	Cpr73D	-1.95871	0.000149431
FBti0062063	NA	-1.96821	0.00566375
FBgn0266627	asRNA:CR45134	-2.02529	6.11902e-06
FBti0018963	NA	-2.03832	0.0216183
FBgn0085431	Sol1	-2.04723	0.00740764
FBgn0266636	asRNA:CR45143	-2.12673	0.0191572
FBgn0013687	NA	-2.14379	0.000203017
FBgn0050163	Cpr60D	-2.15456	0.0455787
FBgn0036133	emei	-2.17529	0.0070265
FBgn0265168	asRNA:CR44237	-2.18294	4.62415e-05
FBgn0036356	CG10222	-2.20524	0.022974
FBti0061159	NA	-2.21282	2.74028e-05
FBgn0013702	trnP	-2.24809	2.02083e-05
FBti0061382	NA	-2.29007	0.0292195
FBgn0267208	asRNA:CR45648	-2.30431	6.8174e-07
FBti0020145	NA	-2.42163	0.0202264
FBgn0266865	asRNA:CR45326	-2.42296	1.9354e-06
FBti0215110	NA	-2.56757	0.00610804
FBgn0036353	CG10171	-2.65214	0.00296988
FBti0063214	NA	-2.73566	0.00236014
FBgn0013707	trnT	-3.10354	0.00504485
