# Supplementary material for: Cocaine remodels m6A RNA-dependent signaling to drive locomotor plasticity in Drosophila melanogaster
Source: Front Cell Neurosci. 2026 Apr 15;20:1810118. doi: 10.3389/fncel.2026.1810118 (PMC13124622; doi:10.3389/fncel.2026.1810118)
Supplement: Supplementary file 2 [file Table_2.xlsx]

## Sheet: IN.CTRLvsIN.vCOC
Functional enrichment of candidates identified by RNA-seq (input (IN) CTRL vs IN vCOC).
DOWN (Figure 6B)
GO Biological Process								GO Cellular Component								GO Molecular Function								KEGG pathway enrichment
Enrichment FDR	nGenes	Pathway Genes	Fold Enrichment	Pathway	URL	Genes		Enrichment FDR	nGenes	Pathway Genes	Fold Enrichment	Pathway	URL	Genes		Enrichment FDR	nGenes	Pathway Genes	Fold Enrichment	Pathway	URL	Genes		Enrichment FDR	nGenes	Pathway Genes	Fold Enrichment	Pathway	URL	Genes
2.66988e-13	12	202	31.5212	GO:0040003 Chitin-based cuticle development	https://amigo.geneontology.org/amigo/term/GO:0040003	Acp1 kkv serp Cpr62Bc Cpr76Bd Cpr92F Cpr97Ea Cpr97Eb Cpr100A Cpr66D Vajk3 Vajk2		2.54168e-13	10	158	48.7284	GO:0062129 Chitin-based extracellular matrix	https://amigo.geneontology.org/amigo/term/GO:0062129	Cpr97Ea Cpr97Eb Cpr100A serp Cpr62Bc Cpr76Bd Cpr92F Cpr66D Vajk3 Vajk2		5.69571e-17	12	160	55.27	GO:0042302 Structural constituent of cuticle	https://amigo.geneontology.org/amigo/term/GO:0042302	Cpr97Ea Cpr97Eb Cpr100A Acp1 Crys CG8736 Cpr62Bc Cpr76Bd Cpr92F Cpr66D Vajk3 Vajk2		0.0697887	2	54	13.1853	Path:dme04820 Cytoskeleton in muscle cells	https://www.genome.jp/kegg-bin/show_pathway?dme04820	Col4a1 up
2.76931e-12	12	242	24.6019	GO:0042335 Cuticle development	https://amigo.geneontology.org/amigo/term/GO:0042335	Acp1 kkv serp Cpr62Bc Cpr76Bd Cpr92F Cpr97Ea Cpr97Eb Cpr100A Cpr66D Vajk3 Vajk2		1.33726e-12	12	298	23.188	GO:0031012 Extracellular matrix	https://amigo.geneontology.org/amigo/term/GO:0031012	Col4a1 Crys Cpr62Bc Cpr76Bd Cpr92F Cpr97Ea Cpr97Eb Cpr100A Cpr66D serp Vajk3 Vajk2		1.15845e-13	10	151	49.445	GO:0005214 Structural constituent of chitin-based cuticle	https://amigo.geneontology.org/amigo/term/GO:0005214	Cpr97Ea Cpr97Eb Cpr100A Acp1 Cpr62Bc Cpr76Bd Cpr92F Cpr66D Vajk3 Vajk2		0.0926153	1	11	37.3584	Path:dme04512 ECM-receptor interaction	https://www.genome.jp/kegg-bin/show_pathway?dme04512	Col4a1
0.000778105	19	2810	2.61815	GO:0048856 Anatomical structure development	https://amigo.geneontology.org/amigo/term/GO:0048856	kkv up Prm Mlc1 Crys Acp1 mus301 Col4a1 Pgant35A Vajk3 serp Cpr62Bc Cpr76Bd Cpr92F Cpr97Ea Cpr97Eb Cpr100A Cpr66D Vajk2		1.99475e-12	12	333	21.692	GO:0030312 External encapsulating structure	https://amigo.geneontology.org/amigo/term/GO:0030312	Col4a1 Crys Cpr62Bc Cpr76Bd Cpr92F Cpr97Ea Cpr97Eb Cpr100A Cpr66D serp Vajk3 Vajk2		3.21662e-10	13	608	11.9424	GO:0005198 Structural molecule activity	https://amigo.geneontology.org/amigo/term/GO:0005198	Col4a1 Cpr97Ea Cpr97Eb Cpr100A Acp1 Crys Cpr66D CG8736 Cpr62Bc Cpr76Bd Cpr92F Vajk3 Vajk2
0.000863589	20	3230	2.42675	GO:0032501 Multicellular organismal process	https://amigo.geneontology.org/amigo/term/GO:0032501	Or47a kkv up Crys Dup99B Acp1 Col4a1 Pgant35A mus301 serp Cpr62Bc Cpr76Bd Cpr92F Cpr97Ea Cpr97Eb Cpr100A Cpr66D Vajk3 Vajk2 Mlc1		0.00698382	14	2253	2.55685	GO:0071944 Cell periphery	https://amigo.geneontology.org/amigo/term/GO:0071944	Or47a Col4a1 kkv Crys Cpr62Bc Cpr76Bd Cpr92F Cpr97Ea Cpr97Eb Cpr100A Cpr66D serp Vajk3 Vajk2		5.59238e-09	7	137	40.579	GO:0008010 Structural constituent of chitin-based larval cuticle	https://amigo.geneontology.org/amigo/term/GO:0008010	Cpr97Ea Cpr97Eb Cpr100A Cpr62Bc Cpr76Bd Cpr92F Cpr66D
0.0010984	19	2987	2.478	GO:0032502 Developmental process	https://amigo.geneontology.org/amigo/term/GO:0032502	kkv up Prm Mlc1 Crys Acp1 mus301 Col4a1 Pgant35A Vajk3 serp Cpr62Bc Cpr76Bd Cpr92F Cpr97Ea Cpr97Eb Cpr100A Cpr66D Vajk2		0.00722392	2	11	61.132	GO:0036379 Myofilament	https://amigo.geneontology.org/amigo/term/GO:0036379	Prm up		0.000849544	2	4	168.113	GO:0005212 Structural constituent of eye lens	https://amigo.geneontology.org/amigo/term/GO:0005212	Crys Cpr66D
0.00327485	16	2297	2.6566	GO:0007275 Multicellular organism development	https://amigo.geneontology.org/amigo/term/GO:0007275	kkv Crys Acp1 Col4a1 Pgant35A mus301 serp Cpr62Bc Cpr76Bd Cpr92F Cpr97Ea Cpr97Eb Cpr100A Cpr66D Vajk3 Vajk2										0.0138793	3	123	15.0549	GO:0008061 Chitin binding	https://amigo.geneontology.org/amigo/term/GO:0008061	serp Vajk3 Vajk2
0.00602747	2	6	112.075	GO:0008365 Adult chitin-based cuticle development	https://amigo.geneontology.org/amigo/term/GO:0008365	Acp1 serp										0.0888488	2	51	15.283	GO:0005179 Hormone activity	https://amigo.geneontology.org/amigo/term/GO:0005179	Dup99B Nplp3
0.0175752	3	51	20.1735	GO:0055002 Striated muscle cell development	https://amigo.geneontology.org/amigo/term/GO:0055002	up Col4a1 Prm										0.0983176	1	4	84.0565	GO:0004099 Chitin deacetylase activity	https://amigo.geneontology.org/amigo/term/GO:0004099	serp
0.0436727	3	73	14.2067	GO:0055001 Muscle cell development	https://amigo.geneontology.org/amigo/term/GO:0055001	up Col4a1 Prm										0.0983176	1	4	84.0565	GO:0005523 Tropomyosin binding	https://amigo.geneontology.org/amigo/term/GO:0005523	up
0.0496433	2	20	33.6226	GO:0006030 Chitin metabolic process	https://amigo.geneontology.org/amigo/term/GO:0006030	kkv serp										0.0983176	1	4	84.0565	GO:0030020 Extracellular matrix structural constituent conferring tensile strength	https://amigo.geneontology.org/amigo/term/GO:0030020	Col4a1
0.0496433	3	95	12.4528	GO:0007498 Mesoderm development	https://amigo.geneontology.org/amigo/term/GO:0007498	Mlc1 Prm up
0.0496433	3	88	12.3009	GO:0051146 Striated muscle cell differentiation	https://amigo.geneontology.org/amigo/term/GO:0051146	up Col4a1 Prm
0.053044	2	27	29.237	GO:0006936 Muscle contraction	https://amigo.geneontology.org/amigo/term/GO:0006936	up Mlc1
0.0703184	1	3	336.226	GO:0055117 Regulation of cardiac muscle contraction	https://amigo.geneontology.org/amigo/term/GO:0055117	up
0.072958	2	29	23.188	GO:0035159 Regulation of tube length open tracheal system	https://amigo.geneontology.org/amigo/term/GO:0035159	kkv serp
0.0731484	2	31	22.4151	GO:1901071 Glucosamine-containing compound metabolic process	https://amigo.geneontology.org/amigo/term/GO:1901071	kkv serp
0.0734576	2	36	21.692	GO:0003012 Muscle system process	https://amigo.geneontology.org/amigo/term/GO:0003012	up Mlc1
0.0822242	3	122	8.92635	GO:0042692 Muscle cell differentiation	https://amigo.geneontology.org/amigo/term/GO:0042692	up Col4a1 Prm
0.0930978	2	38	18.1744	GO:0006040 Amino sugar metabolic process	https://amigo.geneontology.org/amigo/term/GO:0006040	kkv serp
0.0936229	1	3	168.113	GO:0048621 Post-embryonic digestive tract morphogenesis	https://amigo.geneontology.org/amigo/term/GO:0048621	Col4a1
0.0936229	1	4	168.113	GO:0060048 Cardiac muscle contraction	https://amigo.geneontology.org/amigo/term/GO:0060048	up

## Sheet: IPvsIN_CTRL
Functional enrichment of m⁶A-enriched genes identified by MeRIP-seq (immunoprecipitated (IP) vs input (IN)) in CTRL condition.
DOWN (Figure 6D)
GO Biological Process								GO Cellular Component								GO Molecular Function								KEGG pathway enrichment
Enrichment FDR	nGenes	Pathway Genes	Fold Enrichment	Pathway	URL	Genes		Enrichment FDR	nGenes	Pathway Genes	Fold Enrichment	Pathway	URL	Genes		Enrichment FDR	nGenes	Pathway Genes	Fold Enrichment	Pathway	URL	Genes		Enrichment FDR	nGenes	Pathway Genes	Fold Enrichment	Pathway	URL	Genes
0.00071277	10	147	7.58148	GO:0002181 Cytoplasmic translation	https://amigo.geneontology.org/amigo/term/GO:0002181	RpS5a RpS17 RpL7 RpS19a RpL13 RpL11 RpL18 RpL13A RpS24 eIF3f1		6.61373e-05	9	102	9.69632	GO:0022626 Cytosolic ribosome	https://amigo.geneontology.org/amigo/term/GO:0022626	RpS5a RpS17 RpL7 RpS19a RpL13 RpL11 RpL18 RpL13A RpS24		0.00636612	9	178	5.41853	GO:0003735 Structural constituent of ribosome	https://amigo.geneontology.org/amigo/term/GO:0003735	RpS5a RpS17 RpL7 RpS19a RpL13 RpL11 RpL18 RpL13A RpS24		0.000119186	9	238	7.31071	Path:dme03010 Ribosome	https://www.genome.jp/kegg-bin/show_pathway?dme03010	RpL13A RpS24 RpS17 RpS19a RpL13 RpL7 RpL11 RpL18 RpS5a
								0.00387346	9	177	5.45059	GO:0044391 Ribosomal subunit	https://amigo.geneontology.org/amigo/term/GO:0044391	RpS5a RpL7 RpS19a RpL13 RpL11 RpL18 RpL13A RpS17 RpS24		0.00636612	13	608	3.64534	GO:0005198 Structural molecule activity	https://amigo.geneontology.org/amigo/term/GO:0005198	RpS5a RpS17 RpL7 RpS19a RpL13 RpL11 RpL18 RpL13A RpS24 Cpr73D betaTub56D Acp1 fln		0.00531911	6	121	6.46421	Path:dme01200 Carbon metabolism	https://www.genome.jp/kegg-bin/show_pathway?dme01200	Mdh1 SdhC Cat Mdh2 CG8036 Gapdh2
								0.00404713	9	188	5.14609	GO:0005840 Ribosome	https://amigo.geneontology.org/amigo/term/GO:0005840	RpS5a RpS17 RpL7 RpS19a RpL13 RpL11 RpL18 RpL13A RpS24		0.00768724	2	4	102.35	GO:0030060 L-malate dehydrogenase (nad+) activity	https://amigo.geneontology.org/amigo/term/GO:0030060	Mdh2 Mdh1
								0.00727139	5	56	9.84135	GO:0022625 Cytosolic large ribosomal subunit	https://amigo.geneontology.org/amigo/term/GO:0022625	RpL7 RpL13 RpL11 RpL18 RpL13A		0.0565578	2	9	40.94	GO:0016615 Malate dehydrogenase activity	https://amigo.geneontology.org/amigo/term/GO:0016615	Mdh2 Mdh1
								0.0288902	4	45	9.74762	GO:0022627 Cytosolic small ribosomal subunit	https://amigo.geneontology.org/amigo/term/GO:0022627	RpS5a RpS19a RpS17 RpS24		0.067437	2	14	34.1167	GO:0005534 Galactose binding	https://amigo.geneontology.org/amigo/term/GO:0005534	lectin-46Cb lectin-46Ca
								0.097114	5	105	5.1175	GO:0015934 Large ribosomal subunit	https://amigo.geneontology.org/amigo/term/GO:0015934	RpL7 RpL13 RpL11 RpL18 RpL13A		0.0781757	2	8	29.2429	GO:0070182 Dna polymerase binding	https://amigo.geneontology.org/amigo/term/GO:0070182	dup Fancd2
UP (Figure 6E)
GO Biological Process								GO Cellular Component								GO Molecular Function								KEGG pathway enrichment
Enrichment FDR	nGenes	Pathway Genes	Fold Enrichment	Pathway	URL	Genes		Enrichment FDR	nGenes	Pathway Genes	Fold Enrichment	Pathway	URL	Genes		Enrichment FDR	nGenes	Pathway Genes	Fold Enrichment	Pathway	URL	Genes		Enrichment FDR	nGenes	Pathway Genes	Fold Enrichment	Pathway	URL	Genes
0.0311432	14	234	3.78773	GO:0007059 Chromosome segregation	https://amigo.geneontology.org/amigo/term/GO:0007059	Mps1 Klp3A feo Mos mars mei-S332 MRG15 mus301 Moe Orc5 mora Mnat9 cid sls		0.0434892	4	22	10.4974	GO:0035267 Nua4 histone acetyltransferase complex	https://amigo.geneontology.org/amigo/term/GO:0035267	msl-3 Tip60 MRG15 MrgBP		No significant enrichment found!								0.188306	2	10	14.9963	Path:dme00541 Biosynthesis of various nucleotide sugars	https://www.genome.jp/kegg-bin/show_pathway?dme00541	CG11257 Gmer
0.0311432	12	186	4.08991	GO:0098813 Nuclear chromosome segregation	https://amigo.geneontology.org/amigo/term/GO:0098813	Mps1 Klp3A feo Mos mei-S332 mus301 Moe Orc5 mora Mnat9 cid sls		0.0434892	4	22	10.4974	GO:0043189 H4/h2a histone acetyltransferase complex	https://amigo.geneontology.org/amigo/term/GO:0043189	msl-3 Tip60 MRG15 MrgBP										0.188306	3	30	6.05621	Path:dme03020 RNA polymerase	https://www.genome.jp/kegg-bin/show_pathway?dme03020	Polr2M Polr3H Polr2C
0.0490245	49	1826	1.66896	GO:0006996 Organelle organization	https://amigo.geneontology.org/amigo/term/GO:0006996	Mps1 up Snap25 Klp3A Moe Syx1A pnut Gmap Nup107 Kap3 mora Miga CG1785 feo Bug22 CG3270 Mos mars CG8067 bug CG15701 Rsph4a CG10984 Sas-6 CG30183 CG32087 qin stai mei-S332 Mnat9 cid sls brp mus301 CG9205 CG34001 cav MRG15 Rdh1 asrij bam Gbeta13F Orc5 csul EMC8-9 kud vito CG3862 CG7568		0.0434892	49	2009	1.58954	GO:0043228 Non-membrane-bounded organelle	https://amigo.geneontology.org/amigo/term/GO:0043228	sls Mps1 msl-3 up RpL23 Klp3A Fkbp39 pnut Orc5 mRpL16 Tip60 CG14817 Pop1 MRG15 Kap3 CG1785 feo Aatf Bug22 MrgBP mars CG15701 Ns2 Rsph4a RpL24-like Sas-6 mRpL32 CG30183 vito brp Dhc16F bam mei-S332 mu2 Moe cav Polr2C mora CG14618 pita cid fne lawc qin mus301 Nup107 Mnat9 CG34001 CG4882										0.188306	4	83	3.81725	Path:dme03082 ATP-dependent chromatin remodeling	https://www.genome.jp/kegg-bin/show_pathway?dme03082	MrgBP BCL7-like Tip60 MRG15
0.0490245	16	357	2.94665	GO:0051276 Chromosome organization	https://amigo.geneontology.org/amigo/term/GO:0051276	Mps1 Nup107 feo Mos mars mei-S332 cid mus301 CG34001 cav MRG15 Moe Orc5 mora Mnat9 sls		0.0434892	49	2009	1.58954	GO:0043232 Intracellular non-membrane-bounded organelle	https://amigo.geneontology.org/amigo/term/GO:0043232	sls Mps1 msl-3 up RpL23 Klp3A Fkbp39 pnut Orc5 mRpL16 Tip60 CG14817 Pop1 MRG15 Kap3 CG1785 feo Aatf Bug22 MrgBP mars CG15701 Ns2 Rsph4a RpL24-like Sas-6 mRpL32 CG30183 vito brp Dhc16F bam mei-S332 mu2 Moe cav Polr2C mora CG14618 pita cid fne lawc qin mus301 Nup107 Mnat9 CG34001 CG4882										0.188306	2	15	9.54312	Path:dme04711 Circadian rhythm-fly	https://www.genome.jp/kegg-bin/show_pathway?dme04711	Bdbt Pdp1
0.0490245	19	480	2.61747	GO:0070925 Organelle assembly	https://amigo.geneontology.org/amigo/term/GO:0070925	up Moe pnut CG1785 feo Bug22 mars bug CG15701 Rsph4a Sas-6 CG32087 sls Rdh1 Kap3 mora Mnat9 cid CG7568																		0.188306	4	54	4.11664	Path:dme04820 Cytoskeleton in muscle cells	https://www.genome.jp/kegg-bin/show_pathway?dme04820	Sdc sls CG45062 up
0.0787017	9	129	4.21772	GO:0000819 Sister chromatid segregation	https://amigo.geneontology.org/amigo/term/GO:0000819	Mps1 feo Mos Moe Orc5 mora Mnat9 cid sls

## Sheet: IPvsIN_vCOC
Functional enrichment of m⁶A-enriched genes identified by MeRIP-seq (immunoprecipitated (IP) vs input (IN)) in vCOC condition.
DOWN (Figure 6G)
GO Biological Process								GO Cellular Component								GO Molecular Function								KEGG pathway enrichment
Enrichment FDR	nGenes	Pathway Genes	Fold Enrichment	Pathway	URL	Genes		Enrichment FDR	nGenes	Pathway Genes	Fold Enrichment	Pathway	URL	Genes		Enrichment FDR	nGenes	Pathway Genes	Fold Enrichment	Pathway	URL	Genes		Enrichment FDR	nGenes	Pathway Genes	Fold Enrichment	Pathway	URL	Genes
0.0777296	7	147	5.03234	GO:0002181 Cytoplasmic translation	https://amigo.geneontology.org/amigo/term/GO:0002181	RpS5a RpL7 RpL18A RpS19a RpL11 RpL18 RpL13A		0.0103053	7	102	7.2509	GO:0022626 Cytosolic ribosome	https://amigo.geneontology.org/amigo/term/GO:0022626	RpS5a RpL7 RpS19a RpL11 RpL18 RpL13A RpL18A		0.000283075	6	40	17.5152	GO:0009055 Electron transfer activity	https://amigo.geneontology.org/amigo/term/GO:0009055	mt:CoII CIAPIN1 mt:Cyt-b mt:ND5 SdhC mt:ND4		0.010146	6	121	6.14894	Path:dme01200 Carbon metabolism	https://www.genome.jp/kegg-bin/show_pathway?dme01200	Mdh1 Irp-1B Echs1 SdhC CG8036 Gapdh2
0.0777296	10	269	4.2067	GO:0006091 Generation of precursor metabolites and energy	https://amigo.geneontology.org/amigo/term/GO:0006091	Gapdh2 mt:CoII Irp-1B SdhC Mdh1 mt:ND4 mt:ND5 mt:Cyt-b Sik3 CG8036		0.0205265	5	56	9.26282	GO:0022625 Cytosolic large ribosomal subunit	https://amigo.geneontology.org/amigo/term/GO:0022625	RpL7 RpL18A RpL11 RpL18 RpL13A		0.0236494	4	34	14.2716	GO:0015453 Oxidoreduction-driven active transmembrane transporter activity	https://amigo.geneontology.org/amigo/term/GO:0015453	mt:CoII mt:Cyt-b mt:ND5 mt:ND4		0.010146	7	238	5.39467	Path:dme03010 Ribosome	https://www.genome.jp/kegg-bin/show_pathway?dme03010	RpL13A RpS19a RpL7 RpL18A RpL11 RpL18 RpS5a
0.0777296	3	17	19.2667	GO:0006739 Nadp metabolic process	https://amigo.geneontology.org/amigo/term/GO:0006739	dare Sik3 CG8036		0.0799628	7	188	3.80979	GO:0005840 Ribosome	https://amigo.geneontology.org/amigo/term/GO:0005840	RpS5a RpL7 RpS19a RpL11 RpL18 RpL13A RpL18A										0.0224028	6	146	4.89831	Path:dme00190 Oxidative phosphorylation	https://www.genome.jp/kegg-bin/show_pathway?dme00190	mt:CoII mt:ND5 mt:ND4 mt:Cyt-b SdhC VhaPPA1-1
0.0777296	2	5	48.1667	GO:0015988 Energy coupled proton transmembrane transport against electrochemical gradient	https://amigo.geneontology.org/amigo/term/GO:0015988	mt:ND5 mt:ND4		0.0799628	7	232	3.76723	GO:0005929 Cilium	https://amigo.geneontology.org/amigo/term/GO:0005929	Fam92 CG16719 Kif3C rempA Root CG5062 CG11449										0.0354064	3	43	10.3214	Path:dme00020 Citrate cycle (TCA cycle)	https://www.genome.jp/kegg-bin/show_pathway?dme00020	Mdh1 Irp-1B SdhC
0.0777296	2	5	48.1667	GO:0015990 Electron transport coupled proton transport	https://amigo.geneontology.org/amigo/term/GO:0015990	mt:ND5 mt:ND4		0.0799628	7	177	4.03792	GO:0044391 Ribosomal subunit	https://amigo.geneontology.org/amigo/term/GO:0044391	RpS5a RpL7 RpL18A RpS19a RpL11 RpL18 RpL13A
0.0777296	5	70	8.02778	GO:0019362 Pyridine nucleotide metabolic process	https://amigo.geneontology.org/amigo/term/GO:0019362	Gapdh2 dare Mdh1 Sik3 CG8036		0.0799628	3	32	11.1154	GO:0070069 Cytochrome complex	https://amigo.geneontology.org/amigo/term/GO:0070069	mt:Cyt-b mt:CoII UQCR-C1
0.0777296	7	162	5.03234	GO:0045333 Cellular respiration	https://amigo.geneontology.org/amigo/term/GO:0045333	mt:CoII Irp-1B SdhC Mdh1 mt:ND4 mt:ND5 mt:Cyt-b		0.0799628	5	113	5.23551	GO:0098803 Respiratory chain complex	https://amigo.geneontology.org/amigo/term/GO:0098803	mt:ND5 SdhC mt:Cyt-b mt:CoII UQCR-C1
0.0777296	5	70	8.02778	GO:0046496 Nicotinamide nucleotide metabolic process	https://amigo.geneontology.org/amigo/term/GO:0046496	Gapdh2 dare Mdh1 Sik3 CG8036		0.0964669	5	105	4.81667	GO:0015934 Large ribosomal subunit	https://amigo.geneontology.org/amigo/term/GO:0015934	RpL7 RpL18A RpL11 RpL18 RpL13A
0.0777296	5	75	7.52604	GO:0072524 Pyridine-containing compound metabolic process	https://amigo.geneontology.org/amigo/term/GO:0072524	Gapdh2 dare Mdh1 Sik3 CG8036		0.0964669	2	13	19.2667	GO:0045275 Respiratory chain complex iii	https://amigo.geneontology.org/amigo/term/GO:0045275	mt:Cyt-b UQCR-C1
								0.0964669	5	123	4.67638	GO:1990204 Oxidoreductase complex	https://amigo.geneontology.org/amigo/term/GO:1990204	mt:ND5 SdhC mt:Cyt-b mt:CoII UQCR-C1
UP (Figure 6H)
GO Biological Process								GO Cellular Component								GO Molecular Function								KEGG pathway enrichment
Enrichment FDR	nGenes	Pathway Genes	Fold Enrichment	Pathway	URL	Genes		Enrichment FDR	nGenes	Pathway Genes	Fold Enrichment	Pathway	URL	Genes		Enrichment FDR	nGenes	Pathway Genes	Fold Enrichment	Pathway	URL	Genes		Enrichment FDR	nGenes	Pathway Genes	Fold Enrichment	Pathway	URL	Genes
0.000162902	41	690	2.43751	GO:0006396 Rna processing	https://amigo.geneontology.org/amigo/term/GO:0006396	Hrb87F tst mus301 Ythdc1 Cpsf100 CG1785 Rrp45 CG14618 CG3294 Rpp25 tej Rrp42 CG8414 Dcr-2 CG4610 CG15014 Trmt112 CG2100 Tailor mtTFB2 CG10324 CG1750 CG30349 Cpsf73 THG Pep Pabp2 Dim1 Bug22 CG12343 CG11808 caz CG13807 Tcs5 CG6833 mRpL44 Wdr33 LSm1 ecd pps Rbp4		0.00705243	100	3091	1.42583	GO:0032991 Protein-containing complex	https://amigo.geneontology.org/amigo/term/GO:0032991	Pep Pabp2 Dim1 Bug22 CG12343 CG11808 caz up RpL23 Klp3A Mlh1 Pms2 Prim1 Gycalpha99B Orc5 eIF2Bbeta GlnRS MRG15 CG3909 Nup107 Cpsf100 Nxt1 Rpn7 Spt6 Aos1 Rrp45 CG3294 Vps52 CG5181 brwl Wdr59 CG10336 Rpp25 MrgBP mRpL42 Rrp42 CG15701 Dcr-2 Nup75 FAM21 hng1 Rae1 mRpS17 CG13807 Tcs5 Use1 CG7394 Polr3H kud EMC4 mRpL44 PolZ2 Cap-H2 mRpL11 CG10324 tst CG6204 BOD1 CG7568 mRpL32 Wdr33 AIMP3 CG31121 CG31855…		No significant enrichment found!								0.0547028	3	10	13.9339	Path:dme00541 Biosynthesis of various nucleotide sugars	https://www.genome.jp/kegg-bin/show_pathway?dme00541	CG11257 Gmer NANS
0.0743395	20	329	2.38953	GO:0006397 Mrna processing	https://amigo.geneontology.org/amigo/term/GO:0006397	Hrb87F tst Ythdc1 Cpsf100 CG3294 Tailor CG10324 Cpsf73 Pep Pabp2 Dim1 Bug22 CG12343 CG11808 caz Wdr33 LSm1 ecd pps Rbp4		0.00705243	69	2009	1.56618	GO:0043228 Non-membrane-bounded organelle	https://amigo.geneontology.org/amigo/term/GO:0043228	sls Mps1 up RpL23 Klp3A Prim1 Fkbp39 Orc5 MRG15 CG1785 feo Aatf Bug22 CG10336 MrgBP Mys45A mRpL42 mars tej CG15701 Ns2 Rsph4a mRpS17 mRpL44 Cap-H2 RpL24-like Dnali1 mRpL11 BOD1 ZIPIC mRpL32 CG30349 vito mRpL34 frtz brp LSm1 Opa1 Zmynd10 Dhc16F mei-S332 mu2 Hrb87F Pep cav Spt6 mora CG14618 Nuf2 Ing5 pita cid pps lawc Sgt1 caz mus301 HmgZ Fen1 Nup107 TTLL1A CG8414 Dcr-2 Rae1 Mnat9 CG34001 HSPC300 C…										0.0581314	7	80	3.88209	Path:dme03015 mRNA surveillance pathway	https://www.genome.jp/kegg-bin/show_pathway?dme03015	Wdr33 Nxt1 Cpsf100 Pabp2 caz Cpsf73 Rbp4
0.0743395	15	234	2.81494	GO:0007059 Chromosome segregation	https://amigo.geneontology.org/amigo/term/GO:0007059	Mps1 Klp3A feo Mos mars Cap-H2 mei-S332 MRG15 mus301 Orc5 mora Nuf2 Mnat9 cid sls		0.00705243	69	2009	1.56618	GO:0043232 Intracellular non-membrane-bounded organelle	https://amigo.geneontology.org/amigo/term/GO:0043232	sls Mps1 up RpL23 Klp3A Prim1 Fkbp39 Orc5 MRG15 CG1785 feo Aatf Bug22 CG10336 MrgBP Mys45A mRpL42 mars tej CG15701 Ns2 Rsph4a mRpS17 mRpL44 Cap-H2 RpL24-like Dnali1 mRpL11 BOD1 ZIPIC mRpL32 CG30349 vito mRpL34 frtz brp LSm1 Opa1 Zmynd10 Dhc16F mei-S332 mu2 Hrb87F Pep cav Spt6 mora CG14618 Nuf2 Ing5 pita cid pps lawc Sgt1 caz mus301 HmgZ Fen1 Nup107 TTLL1A CG8414 Dcr-2 Rae1 Mnat9 CG34001 HSPC300 C…
0.0743395	25	433	2.28238	GO:0016071 Mrna metabolic process	https://amigo.geneontology.org/amigo/term/GO:0016071	Hrb87F tst Ythdc1 Cpsf100 Spt6 Rrp45 CG3294 Rrp42 Tailor CG10324 Cpsf73 LSm1 Pep Pabp2 Dim1 Bug22 CG12343 CG11808 caz Wdr33 CG14618 ecd tej pps Rbp4		0.0223486	32	816	1.93024	GO:0005694 Chromosome	https://amigo.geneontology.org/amigo/term/GO:0005694	Mps1 Prim1 Fkbp39 Orc5 MRG15 CG10336 MrgBP Cap-H2 BOD1 ZIPIC mei-S332 mu2 Hrb87F Pep cav Spt6 CG14618 Nuf2 Ing5 pita cid pps sls lawc Sgt1 caz mus301 HmgZ Nup107 Rae1 CG34001 Rad17
0.0743395	19	357	2.45988	GO:0051276 Chromosome organization	https://amigo.geneontology.org/amigo/term/GO:0051276	Mps1 Nup107 feo Mos mars Rae1 Cap-H2 mei-S332 cid mus301 CG34001 cav MRG15 Orc5 mora Nuf2 tej Mnat9 sls		0.0238628	9	99	4.07822	GO:0000775 Chromosome centromeric region	https://amigo.geneontology.org/amigo/term/GO:0000775	Mps1 BOD1 mei-S332 mu2 cav Spt6 Nuf2 cid Sgt1
0.0743395	78	2326	1.43195	GO:0090304 Nucleic acid metabolic process	https://amigo.geneontology.org/amigo/term/GO:0090304	Hrb87F tst mus301 HmgZ Mlh1 Pms2 Prim1 Orc5 csul bbx CG2712 Rad17 GlnRS Ythdc1 Nup107 Cpsf100 Spt6 CG1785 Rrp45 Hesr CG14618 CG3294 Aatf CG5181 brwl Ing5 CG10336 Rpp25 MrgBP tej Rrp42 CG8414 Dcr-2 Nup75 hng1 CG4610 pita CG15014 Tcs5 Polr3H Trmt112 CG2100 Tailor CG8478 mtTFB2 CG18476 CG10324 BOD1 ZIPIC CG1750 CG30349 pps Cpsf73 LSm1 THG Pep Pabp2 Dim1 Bug22 CG12343 CG11808 caz Aos1 PolZ2 mu2 Fen1 …		0.0383605	98	3275	1.31364	GO:0005634 Nucleus	https://amigo.geneontology.org/amigo/term/GO:0005634	Pep Pabp2 Dim1 Bug22 CG12343 CG11808 caz Mps1 ecd mus301 Hrb87F Rbp4 Mlh1 Pms2 Prim1 Fkbp39 Orc5 csul Nmd3 bbx CG2712 Fen1 CG3909 Ublcp1 Ythdc1 Nup107 Cpsf100 Nxt1 Spt6 Aos1 CG1785 Rrp45 Hesr CG14618 CG3294 Aatf CG5181 brwl Ing5 CG10336 Mys45A mars Rrp42 CG8414 Ns2 Dcr-2 Nup75 hng1 Rae1 CG13807 Tcs5 Polr3H CG6833 CG5199 mRpL44 CG8149 CG8478 Cap-H2 RpL24-like CG18476 Trax CG10324 CG6204 BOD1 cid W…
0.0743395	13	186	3.05723	GO:0098813 Nuclear chromosome segregation	https://amigo.geneontology.org/amigo/term/GO:0098813	Mps1 Klp3A feo Mos Cap-H2 mei-S332 mus301 Orc5 mora Nuf2 Mnat9 cid sls		0.0383605	46	1231	1.58116	GO:0031974 Membrane-enclosed lumen	https://amigo.geneontology.org/amigo/term/GO:0031974	Prim1 Fkbp39 Orc5 CG3909 Ythdc1 Spt6 CG1785 Rrp45 CG14618 Aatf CG10336 Mys45A mRpL42 Rrp42 Ns2 mRpS17 CG7394 mRpL44 mtTFB2 RpL24-like mRpL11 BOD1 mRpL32 CG30349 vito mRpL34 CG34150 Opa1 Hrb87F Nup107 Nxt1 Nrd1 Bug22 mars FAM21 sls caz CG2712 Fen1 CG8414 P32 pps MRG15 CG4882 CG10324 Rpn7
0.0743395	3	5	22.2943	GO:0180010 Co-transcriptional mrna 3-prime-end processing cleavage and polyadenylation pathway	https://amigo.geneontology.org/amigo/term/GO:0180010	Pabp2 Cpsf100 Cpsf73		0.0383605	46	1231	1.58116	GO:0043233 Organelle lumen	https://amigo.geneontology.org/amigo/term/GO:0043233	Prim1 Fkbp39 Orc5 CG3909 Ythdc1 Spt6 CG1785 Rrp45 CG14618 Aatf CG10336 Mys45A mRpL42 Rrp42 Ns2 mRpS17 CG7394 mRpL44 mtTFB2 RpL24-like mRpL11 BOD1 mRpL32 CG30349 vito mRpL34 CG34150 Opa1 Hrb87F Nup107 Nxt1 Nrd1 Bug22 mars FAM21 sls caz CG2712 Fen1 CG8414 P32 pps MRG15 CG4882 CG10324 Rpn7
0.0743395	3	5	22.2943	GO:0180012 Co-transcriptional rna 3-prime-end processing cleavage and polyadenylation pathway	https://amigo.geneontology.org/amigo/term/GO:0180012	Pabp2 Cpsf100 Cpsf73		0.0383605	46	1230	1.58262	GO:0070013 Intracellular organelle lumen	https://amigo.geneontology.org/amigo/term/GO:0070013	Prim1 Fkbp39 Orc5 CG3909 Ythdc1 Spt6 CG1785 Rrp45 CG14618 Aatf CG10336 Mys45A mRpL42 Rrp42 Ns2 mRpS17 CG7394 mRpL44 mtTFB2 RpL24-like mRpL11 BOD1 mRpL32 CG30349 vito mRpL34 CG34150 Opa1 Hrb87F Nup107 Nxt1 Nrd1 Bug22 mars FAM21 sls caz CG2712 Fen1 CG8414 P32 pps MRG15 CG4882 CG10324 Rpn7
0.0774885	99	3091	1.34549	GO:0009059 Macromolecule biosynthetic process	https://amigo.geneontology.org/amigo/term/GO:0009059	Hrb87F tst mus301 HmgZ Pfdn2 Prim1 csul bbx CG2712 eIF2Bbeta GlnRS Ythdc1 Nup107 Cpsf100 Nxt1 Spt6 CG1785 Rrp45 Hesr CG14618 CG3862 CG3294 Aatf brwl Ing5 Dpm1 Rpp25 CG3420 beta3GalTII MrgBP tej Rrp42 CG8414 Dcr-2 Nup75 hng1 CG4610 pita CG15014 Polr3H Mgat4b Trmt112 mRpL44 CG2100 Tailor CG8149 CG8478 mtTFB2 CG18476 mRpL11 CG10324 CG5515 CG6204 ZIPIC CG1750 CG30349 Alg10 pps Cpsf73 LSm1 eIF2alpha n…		0.0383605	36	889	1.74857	GO:0140513 Nuclear protein-containing complex	https://amigo.geneontology.org/amigo/term/GO:0140513	Pep Pabp2 Dim1 Bug22 CG12343 CG11808 caz Mlh1 Pms2 Prim1 Orc5 CG3909 Nup107 Cpsf100 Nxt1 Spt6 Aos1 Rrp45 CG3294 CG5181 CG10336 Rrp42 Nup75 Rae1 CG13807 Polr3H mRpL44 CG10324 CG6204 BOD1 Wdr33 Cpsf73 pps CG34001 LSm1 MRG15
0.0774885	8	79	4.37143	GO:0043414 Macromolecule methylation	https://amigo.geneontology.org/amigo/term/GO:0043414	CG14618 CG4610 Trmt112 mtTFB2 csul CG9154 CG13807 CG11475		0.0474027	12	208	2.7355	GO:0098687 Chromosomal region	https://amigo.geneontology.org/amigo/term/GO:0098687	Mps1 BOD1 mei-S332 mu2 Hrb87F Pep cav Spt6 Nuf2 cid lawc Sgt1
0.0916665	3	7	15.9245	GO:0000055 Ribosomal large subunit export from nucleus	https://amigo.geneontology.org/amigo/term/GO:0000055	Nmd3 Mys45A Ns2		0.0539881	6	58	4.54985	GO:0000779 Condensed chromosome centromeric region	https://amigo.geneontology.org/amigo/term/GO:0000779	Mps1 BOD1 mei-S332 Nuf2 cid Sgt1
0.0916665	12	163	3.01274	GO:0006399 Trna metabolic process	https://amigo.geneontology.org/amigo/term/GO:0006399	GlnRS Rrp45 CG14618 Rpp25 Rrp42 CG4610 CG15014 Tcs5 Trmt112 CG2100 CG1750 THG		0.0539881	3	10	11.1471	GO:0005847 Mrna cleavage and polyadenylation specificity factor complex	https://amigo.geneontology.org/amigo/term/GO:0005847	Cpsf100 Wdr33 Cpsf73
0.0916665	9	101	3.71571	GO:0008033 Trna processing	https://amigo.geneontology.org/amigo/term/GO:0008033	CG14618 Rpp25 CG4610 CG15014 Trmt112 CG2100 CG1750 THG Tcs5		0.0665251	3	14	10.1338	GO:0000940 Outer kinetochore	https://amigo.geneontology.org/amigo/term/GO:0000940	BOD1 Mps1 Nuf2
0.0917248	10	129	3.28824	GO:0000819 Sister chromatid segregation	https://amigo.geneontology.org/amigo/term/GO:0000819	Mps1 feo Mos Cap-H2 Orc5 mora Nuf2 Mnat9 cid sls		0.0665251	6	70	4.20647	GO:0005930 Axoneme	https://amigo.geneontology.org/amigo/term/GO:0005930	CG15701 Rsph4a Dnali1 frtz Dhc16F Bug22
0.0917248	85	2659	1.36844	GO:0006139 Nucleobase-containing compound metabolic process	https://amigo.geneontology.org/amigo/term/GO:0006139	Hrb87F tst mus301 HmgZ Mlh1 Pms2 Prim1 Orc5 csul bbx CG2712 Rad17 GlnRS Ythdc1 Nup107 Cpsf100 Spt6 CG1785 Rrp45 Hesr CG14618 CG3294 Gmd CG8891 Aatf CG5181 brwl Ing5 CG10336 Rpp25 MrgBP tej Rrp42 CG8414 Dcr-2 Nup75 hng1 CG4610 pita CG15014 Tcs5 Polr3H Adgf-B Trmt112 CG2100 Tailor CG8478 mtTFB2 CG18476 CG10324 BOD1 ZIPIC CG1750 CG30349 pps Cpsf73 LSm1 THG Pep Pabp2 Dim1 Bug22 CG12343 CG11808 caz Ao…		0.0686122	6	71	4.12857	GO:0097014 Ciliary plasm	https://amigo.geneontology.org/amigo/term/GO:0097014	CG15701 Rsph4a Dnali1 frtz Dhc16F Bug22
0.0917248	3	9	13.9339	GO:0006488 Dolichol-linked oligosaccharide biosynthetic process	https://amigo.geneontology.org/amigo/term/GO:0006488	Dpm1 Alg13 Alg10		0.0857695	2	4	18.5786	GO:0032300 Mismatch repair complex	https://amigo.geneontology.org/amigo/term/GO:0032300	Mlh1 Pms2
0.0917248	91	2852	1.34285	GO:0010467 Gene expression	https://amigo.geneontology.org/amigo/term/GO:0010467	Hrb87F tst mus301 HmgZ Pfdn2 csul bbx CG2712 eIF2Bbeta GlnRS Ythdc1 Nup107 Cpsf100 Nxt1 Spt6 CG1785 Rrp45 Hesr CG14618 CG3862 CG3294 Aatf brwl Ing5 Dpm1 Rpp25 CG3420 MrgBP tej Rrp42 CG8414 Dcr-2 Nup75 hng1 CG4610 pita CG15014 Polr3H Trmt112 mRpL44 CG2100 Tailor CG8149 CG8478 mtTFB2 CG18476 mRpL11 CG10324 CG5515 CG6204 ZIPIC CG1750 CG30349 pps Cpsf73 LSm1 eIF2alpha THG Pep Pabp2 RpL23 Dim1 Bug22 C…		0.0967932	7	80	3.29241	GO:0000313 Organellar ribosome	https://amigo.geneontology.org/amigo/term/GO:0000313	mRpL42 mRpS17 mRpL44 mRpL11 mRpL32 mRpL34 CG4882
0.0917248	8	82	3.91128	GO:0031123 Rna 3-prime-end processing	https://amigo.geneontology.org/amigo/term/GO:0031123	Cpsf100 Rrp45 Rrp42 CG2100 Tailor Cpsf73 Pabp2 Wdr33		0.0967932	7	80	3.29241	GO:0005761 Mitochondrial ribosome	https://amigo.geneontology.org/amigo/term/GO:0005761	mRpL42 mRpS17 mRpL44 mRpL11 mRpL32 mRpL34 CG4882
0.0917248	9	98	3.67488	GO:0051168 Nuclear export	https://amigo.geneontology.org/amigo/term/GO:0051168	Nmd3 Nup107 Nxt1 Mys45A Nup75 Rae1 CG8149 Ns2 FAM21
0.0919239	11	141	3.02762	GO:0140053 Mitochondrial gene expression	https://amigo.geneontology.org/amigo/term/GO:0140053	CG3862 CG4610 mRpL44 CG2100 mtTFB2 mRpL34 CG4882 mRpS17 mRpL42 mRpL11 mRpL32
0.0949628	16	295	2.38761	GO:0000280 Nuclear division	https://amigo.geneontology.org/amigo/term/GO:0000280	Mps1 feo Mos Cap-H2 mei-S332 mus301 Klp3A Orc5 Nup107 mora Nuf2 Rae1 Pex10 Mnat9 cid sls
0.0949628	6	67	4.95429	GO:0035082 Axoneme assembly	https://amigo.geneontology.org/amigo/term/GO:0035082	CG15701 Rsph4a Zmynd10 Bug22 Dnali1 CG7568
0.0949628	15	254	2.46618	GO:0042254 Ribosome biogenesis	https://amigo.geneontology.org/amigo/term/GO:0042254	mus301 Nmd3 CG1785 Rrp45 Mys45A Rrp42 CG8414 P32 Trmt112 mtTFB2 RpL24-like CG30349 CG6833 mRpL44 Ns2
0.0982742	65	1908	1.43166	GO:0032774 Rna biosynthetic process	https://amigo.geneontology.org/amigo/term/GO:0032774	Hrb87F tst mus301 HmgZ Prim1 csul bbx CG2712 Ythdc1 Nup107 Cpsf100 Spt6 CG1785 Rrp45 Hesr CG14618 CG3294 Aatf brwl Ing5 Rpp25 MrgBP tej Rrp42 CG8414 Dcr-2 Nup75 hng1 CG4610 pita CG15014 Polr3H Trmt112 CG2100 Tailor CG8478 mtTFB2 CG18476 CG10324 ZIPIC CG1750 CG30349 pps Cpsf73 THG Pep Pabp2 Dim1 Bug22 CG12343 CG11808 caz Aos1 mu2 MRG15 CG13807 Tcs5 CG6833 mRpL44 Wdr33 CG32104 CG34183 LSm1 ecd Rbp4
